# Supplementary material for: BBCAnalyzer: a visual approach to facilitate variant calling
Source: BMC Bioinformatics. 2017 Feb 28;18:133. doi: 10.1186/s12859-017-1549-4 (PMC5330023; doi:10.1186/s12859-017-1549-4)
Supplement: Additional file 2 — Supplement_2. Scripts and documentation of the web application “BBCAnalyzer”. (ZIP 709 kb) [file 12859_2017_1549_MOESM2_ESM.zip]

Archive with 40 entries (26 files):
- BBCAnalyzer_local/
- BBCAnalyzer_local/input/
- BBCAnalyzer_local/input/Example_IonTorrent.bam
- BBCAnalyzer_local/input/Example_454.bam
- BBCAnalyzer_local/input/Example_IonTorrent.bai
- BBCAnalyzer_local/input/Example_454.bai
- BBCAnalyzer_local/input/dbsnp_138.part.vcf.gz.tbi
- BBCAnalyzer_local/input/dbsnp_138.part.vcf.gz
- BBCAnalyzer_local/input/Example_454.vcf
- BBCAnalyzer_local/Documentation.pdf
- BBCAnalyzer_local/server.R
- BBCAnalyzer_local/main.R
- BBCAnalyzer_local/ui.R
- BBCAnalyzer_local/.Rhistory
- BBCAnalyzer_local/README
- BBCAnalyzer_local/output/
- BBCAnalyzer_local/.Rproj.user/
- BBCAnalyzer_local/.Rproj.user/67A4CE44/
- BBCAnalyzer_local/.Rproj.user/67A4CE44/sdb/
- BBCAnalyzer_local/.Rproj.user/67A4CE44/sdb/prop/
- BBCAnalyzer_local/.Rproj.user/67A4CE44/sdb/prop/B8A7AF70
- BBCAnalyzer_local/.Rproj.user/67A4CE44/sdb/prop/B15777AF
- BBCAnalyzer_local/.Rproj.user/67A4CE44/sdb/prop/INDEX
- BBCAnalyzer_local/.Rproj.user/67A4CE44/sdb/prop/EA0B9D50
- BBCAnalyzer_local/.Rproj.user/67A4CE44/sdb/prop/2475634C
- BBCAnalyzer_local/.Rproj.user/67A4CE44/sdb/prop/CB35960D
- BBCAnalyzer_local/.Rproj.user/67A4CE44/sdb/per/
- BBCAnalyzer_local/.Rproj.user/67A4CE44/sdb/per/u/
- BBCAnalyzer_local/.Rproj.user/67A4CE44/sdb/per/t/
- BBCAnalyzer_local/.Rproj.user/67A4CE44/sdb/per/t/D2FA785C
- BBCAnalyzer_local/.Rproj.user/67A4CE44/ctx/
- BBCAnalyzer_local/.Rproj.user/67A4CE44/presentation/
- BBCAnalyzer_local/.Rproj.user/67A4CE44/viewer-cache/
- BBCAnalyzer_local/.Rproj.user/67A4CE44/saved_source_markers
- BBCAnalyzer_local/.Rproj.user/67A4CE44/pcs/
- BBCAnalyzer_local/.Rproj.user/67A4CE44/pcs/files-pane.pper
- BBCAnalyzer_local/.Rproj.user/67A4CE44/pcs/windowlayoutstate.pper
- BBCAnalyzer_local/.Rproj.user/67A4CE44/pcs/source-pane.pper
- BBCAnalyzer_local/.Rproj.user/67A4CE44/pcs/workbench-pane.pper
- BBCAnalyzer_local/BBCAnalyzer_local.Rproj
