# Supplementary material for: BBCAnalyzer: a visual approach to facilitate variant calling
Source: BMC Bioinformatics. 2017 Feb 28;18:133. doi: 10.1186/s12859-017-1549-4 (PMC5330023; doi:10.1186/s12859-017-1549-4)
Supplement: Additional file 2 — Supplement_2. Scripts and documentation of the web application “BBCAnalyzer”. (ZIP 709 kb) [file 12859_2017_1549_MOESM2_ESM.zip › BBCAnalyzer_local/input/Example_454.vcf]

##fileformat=VCFv4.1
##contig=<ID=1,length=249250621>
##contig=<ID=2,length=243199373>
##contig=<ID=3,length=198022430>
##contig=<ID=4,length=191154276>
##contig=<ID=5,length=180915260>
##contig=<ID=6,length=171115067>
##contig=<ID=7,length=159138663>
##contig=<ID=8,length=146364022>
##contig=<ID=9,length=141213431>
##contig=<ID=10,length=135534747>
##contig=<ID=11,length=135006516>
##contig=<ID=12,length=133851895>
##contig=<ID=13,length=115169878>
##contig=<ID=14,length=107349540>
##contig=<ID=15,length=102531392>
##contig=<ID=16,length=90354753>
##contig=<ID=17,length=81195210>
##contig=<ID=18,length=78077248>
##contig=<ID=19,length=59128983>
##contig=<ID=20,length=63025520>
##contig=<ID=21,length=48129895>
##contig=<ID=22,length=51304566>
##contig=<ID=X,length=155270560>
##contig=<ID=Y,length=59373566>
##contig=<ID=MT,length=16569>
##reference=file:///mnt/home2/share/Genomes/Homo_sapiens.GRCh37.67/gatk-3.3.0/Homo_sapiens.GRCh37.67.dna.chromosome.all.fasta
##source=SelectVariants
#CHROM	POS	ID	REF	ALT	QUAL	FILTER	INFO	FORMAT	Example_454
21	36206893	.	G	A	162.77	PASS	AC=1;AF=0.500;AN=2;BaseQRankSum=6.940;ClippingRankSum=1.231;DP=249;EFF=NON_SYNONYMOUS_CODING(MODERATE|MISSENSE|Cgg/Tgg|R207W|480|RUNX1|protein_coding|CODING|ENST00000437180|7|1);FS=1.467;MLEAC=1;MLEAF=0.500;MQ=60.00;MQ0=0;MQRankSum=-0.120;QD=0.65;ReadPosRankSum=1.293;SOR=0.555;set=variant2	GT:AD:DP:GQ:PL	0/1:214,34:248:99:191,0,5561
