# Supplementary material for: BBCAnalyzer: a visual approach to facilitate variant calling
Source: BMC Bioinformatics. 2017 Feb 28;18:133. doi: 10.1186/s12859-017-1549-4 (PMC5330023; doi:10.1186/s12859-017-1549-4)
Supplement: Additional file 2 — Supplement_2. Scripts and documentation of the web application “BBCAnalyzer”. (ZIP 709 kb) [file 12859_2017_1549_MOESM2_ESM.zip › BBCAnalyzer_local/README]

System requirements:

R >=3.3
RStudio


Unpack the zipped folder "Supplement_2.zip".

Open the R project "BBCAnalyzer_local.Rproj" with RStudio.

Open the R script "main.R" within RStudio.

Important: Use of RStudio is necessary for the correct functioning of the web application.


Follow the instructions: 

1) Install all required packages

2) Please define the directory, where the downloaded folder "BBCAnalyzer_local" can be found:
   Important: for Windows-User: use double-backslash (e.g. C:\\home\\BBCAnalyzer_local\\Scripts\\)
              for Linux-User: use single-forwardslash (e.g. /home/BBCAnalyzer_local/Scripts/)


Exemplary data:

Example_454 -> Interesting target regions:	20	31024054
						21	36206893

Example_IonTorrent -> Interesting target region:	4	106157698
