# Supplementary material for: BBCAnalyzer: a visual approach to facilitate variant calling
Source: BMC Bioinformatics. 2017 Feb 28;18:133. doi: 10.1186/s12859-017-1549-4 (PMC5330023; doi:10.1186/s12859-017-1549-4)
Supplement: Additional file 2 — Supplement_2. Scripts and documentation of the web application “BBCAnalyzer”. (ZIP 709 kb) [file 12859_2017_1549_MOESM2_ESM.zip › BBCAnalyzer_local/BBCAnalyzer_local.Rproj]

Version: 1.0

RestoreWorkspace: Default
SaveWorkspace: Default
AlwaysSaveHistory: Default

EnableCodeIndexing: Yes
UseSpacesForTab: Yes
NumSpacesForTab: 4
Encoding: UTF-8

RnwWeave: Sweave
LaTeX: pdfLaTeX
